# Supplementary material for: From Water into Sediment—Tracing Freshwater Cyanobacteria via DNA Analyses
Source: Microorganisms. 2021 Aug 21;9(8):1778. doi: 10.3390/microorganisms9081778 (PMC8400057; doi:10.3390/microorganisms9081778)
Supplement: Supplementary file 1 [file microorganisms-09-01778-s001.zip]

Archive with 1 entries (1 files):
- microorganisms-1328325-supplementary.pdf
